# Supplementary material for: WaveSeekerNet: accurate prediction of influenza A virus subtypes and host source using attention-based deep learning
Source: Gigascience. 2025 Aug 29;14:giaf089. doi: 10.1093/gigascience/giaf089 (PMC12395966; doi:10.1093/gigascience/giaf089)
Supplement: giaf089_Supplemental_Files [file giaf089_supplemental_files.zip]

Archive with 3 entries (3 files):
- Supplementary Algorithms_Rev1.pdf
- Supplementary Figures_Rev1.pdf
- Supplementary Tables_Rev1.xlsx
