# Supplementary material for: WaveSeekerNet: accurate prediction of influenza A virus subtypes and host source using attention-based deep learning
Source: Gigascience. 2025 Aug 29;14:giaf089. doi: 10.1093/gigascience/giaf089 (PMC12395966; doi:10.1093/gigascience/giaf089)
Supplement: giaf089_Supplemental_Files [file giaf089_supplemental_files.zip › Supplementary Tables_Rev1.xlsx]

## Sheet: Table S1
Table S1: The data distribution of HA subtypes.
HA Subtypes	RNA			Protein
	Train (Pre 2020) High-quality	Test (Post 2020)		Train (Pre 2020) High-quality	Test (Post 2020)
		High-quality	Low-quality		High-quality	Low-quality
1	56593	19599	1116	31991	14668	585
2	618	18	0	371	26	0
3	59661	27177	1818	30340	16783	545
4	1856	68	0	1308	79	0
5	10972	6072	258	8061	3624	77
6	2349	132	5	2027	183	2
7	3762	123	0	2632	111	0
8	189	12	0	166	13	0
9	10670	466	13	9003	545	12
10	1014	69	0	746	76	0
11	763	54	3	675	76	0
12	364	28	0	320	34	0
13	360	17	3	251	21	0
14	39	0	0	24	3	0
15	15	0	0	5	0	0
16	221	10	1	149	10	1
17	2	0	0	2	0	0
18	1	0	0	1	0	0
Total	149449	53845	3217	88072	36252	1222

## Sheet: Table S2
Table S2: The data distribution of HA sequences used for host source prediction.
Host	RNA			Protein
	Train (Pre 2020) High-quality	Test (Post 2020)		Train (Pre 2020) High-quality	Test (Post 2020)
		High-quality	Low-quality		High-quality	Low-quality
Humans	99736	42797	2913	49302	27476	1119
Avian	34557	7247	280	26845	4958	91
Non-human Mammals	15156	3801	24	11925	3818	12
Total	149449	53845	3217	88072	36252	1222

## Sheet: Table S3
Table S3: The data distribution of NA subtypes.
NA Subtypes	RNA			Protein
	Train (Pre 2020) High-quality	Test (Post 2020)		Train (Pre 2020) High-quality	Test (Post 2020)
		High-quality	Low-quality		High-quality	Low-quality
1	47592	19013	942	25331	13173	363
2	58750	23671	1264	32569	13594	347
3	1492	140	2	1018	130	2
4	347	41	0	243	39	0
5	475	62	2	353	81	0
6	3580	263	1	2541	256	0
7	1087	29	0	729	45	0
8	3618	1481	9	2436	839	7
9	2126	60	1	1413	62	1
10	2	0	0	2	0	0
11	1	0	0	1	0	0
Total	119070	44760	2221	66636	28219	720

## Sheet: Table S4
Table S4: The data distribution of NA sequences used for host source prediction.
Host	RNA			Protein
	Train (Pre 2020) High-quality	Test (Post 2020)		Train (Pre 2020) High-quality	Test (Post 2020)
		High-quality	Low-quality		High-quality	Low-quality
Humans	80356	34537	1960	38447	19588	635
Avian	24902	6756	235	18220	5531	65
Non-human Mammals	13812	3467	26	9969	3100	20
Total	119070	44760	2221	66636	28219	720

## Sheet: Table S5
Table S5: The data distribution of the combined HA and NA sequences used for host source prediction.
Host	RNA			Protein
	Train (Pre 2020) High-quality	Test (Post 2020)		Train (Pre 2020) High-quality	Test (Post 2020)
		High-quality	Low-quality		High-quality	Low-quality
Humans	58082	23726	1291	14954	6241	201
Avian	20564	5353	160	13028	2543	8
Non-human Mammals	12098	3178	12	8015	2512	2
Total	90744	32257	1463	35997	11296	211

## Sheet: Table S6
Table S6: The experimental results of host source prediction when testing the trained WaveSeekerNet using FCGR representation of RNA sequences.
Model	Dataset (RNA)	F1-score (Macro Average) mean±std		Probability (Model > Baseline)
		High-quality	Low-quality	High-quality	Low-quality
Baseline (Default Settings)	HA	0.965±0.015	0.713±0.074	0.5	0.5
	NA	0.978±0.001	0.846±0.035	0.5	0.5
	HA & NA	0.979±0.001	0.881±0.027	0.5	0.5
gMLP-only	HA	0.737±0.07	0.527±0.044	0	0.001
	NA	0.968±0.023	0.735±0.044	0.193	0.002
	HA & NA	0.964±0.029	0.726±0.031	0.166	0
FFT-only	HA	0.781±0.121	0.543±0.078	0.007	0.002
	NA	0.963±0.016	0.714±0.014	0.04	0
	HA & NA	0.967±0.036	0.741±0.052	0.258	0
FFT and gMLP	HA	0.824±0.084	0.566±0.051	0.003	0.004
	NA	0.978±0.002	0.737±0.023	0.499	0.001
	HA & NA	0.969±0.034	0.762±0.057	0.275	0.002
Wavelet Transform-only	HA	0.962±0.033	0.681±0.025	0.446	0.224
	NA	0.978±0.001	0.838±0.036	0.41	0.386
	HA & NA	0.979±0.002	0.858±0.061	0.617	0.258
Wavelet Transform and gMLP	HA	0.964±0.014	0.673±0.038	0.474	0.21
	NA	0.978±0.001	0.849±0.026	0.607	0.563
	HA & NA	0.979±0.001	0.893±0.031	0.333	0.715
FFT and Wavelet Transform	HA	0.969±0.007	0.7±0.032	0.75	0.357
	NA	0.979±0.001	0.822±0.055	0.697	0.248
	HA & NA	0.979±0.001	0.902±0.027	0.575	0.862
Mish Activation	HA	0.963±0.016	0.68±0.049	0.451	0.256
	NA	0.955±0.071	0.784±0.073	0.261	0.084
	HA & NA	0.979±0.002	0.857±0.064	0.585	0.245
GELU Activation	HA	0.926±0.063	0.64±0.038	0.119	0.027
	NA	0.954±0.068	0.787±0.083	0.241	0.136
	HA & NA	0.98±0.001	0.87±0.048	0.908	0.36
ReLU Activation	HA	0.93±0.069	0.653±0.039	0.179	0.127
	NA	0.978±0.001	0.825±0.042	0.708	0.229
	HA & NA	0.98±0.001	0.816±0.064	0.801	0.057
No KAN	HA	0.966±0.018	0.7±0.061	0.554	0.393
	NA	0.978±0.001	0.839±0.021	0.725	0.38
	HA & NA	0.98±0.002	0.883±0.048	0.864	0.526
No Sparse Mixture of Experts	HA	0.962±0.028	0.694±0.07	0.437	0.319
	NA	0.976±0.006	0.822±0.065	0.27	0.275
	HA & NA	0.979±0.002	0.882±0.038	0.381	0.518
No Gradient Centralization	HA	0.855±0.095	0.596±0.041	0.022	0.01
	NA	0.976±0.005	0.785±0.064	0.193	0.08
	HA & NA	0.944±0.084	0.738±0.089	0.206	0.01
No Lookahead	HA	0.867±0.266	0.701±0.23	0.237	0.456
	NA	0.847±0.281	0.744±0.253	0.18	0.219
	HA & NA	0.42±0.375	0.385±0.357	0.007	0.009

## Sheet: Table S7
Table S7: The experimental results of host source prediction when testing the trained WaveSeekerNet using one-hot encoding representation of protein sequences.
Model	Dataset (Protein)	F1-score (Macro Average) mean±std		Probability (Model > Baseline)
		High-quality	Low-quality	High-quality	Low-quality
Baseline (Default Settings)	HA	0.959±0.005	0.819±0.056	0.5	0.5
	NA	0.973±0.001	0.821±0.047	0.5	0.5
	HA & NA	0.972±0.003	0.87±0.097	0.5	0.5
gMLP-only	HA	0.875±0.09	0.746±0.093	0.04	0.108
	NA	0.974±0.001	0.815±0.034	0.994	0.403
	HA & NA	0.974±0.001	0.845±0.133	0.83	0.397
FFT-only	HA	0.93±0.04	0.823±0.074	0.091	0.531
	NA	0.974±0.001	0.82±0.034	0.964	0.484
	HA & NA	0.975±0.002	0.906±0.078	0.921	0.689
FFT and gMLP	HA	0.916±0.061	0.791±0.096	0.096	0.303
	NA	0.974±0.001	0.812±0.049	0.858	0.397
	HA & NA	0.967±0.016	0.856±0.102	0.228	0.427
Wavelet Transform-only	HA	0.957±0.009	0.797±0.088	0.365	0.326
	NA	0.973±0.001	0.795±0.052	0.544	0.264
	HA & NA	0.972±0.002	0.856±0.087	0.472	0.387
Wavelet Transform and gMLP	HA	0.957±0.003	0.825±0.075	0.167	0.554
	NA	0.973±0.001	0.775±0.077	0.524	0.164
	HA & NA	0.972±0.002	0.897±0.086	0.5	0.645
FFT and Wavelet Transform	HA	0.95±0.028	0.839±0.063	0.257	0.713
	NA	0.973±0.001	0.81±0.035	0.779	0.367
	HA & NA	0.972±0.002	0.88±0.097	0.423	0.558
Mish Activation	HA	0.956±0.013	0.863±0.041	0.341	0.903
	NA	0.972±0.001	0.791±0.067	0.293	0.212
	HA & NA	0.973±0.002	0.921±0.082	0.537	0.802
GELU Activation	HA	0.938±0.033	0.818±0.082	0.106	0.489
	NA	0.972±0.001	0.8±0.032	0.375	0.218
	HA & NA	0.973±0.002	0.917±0.071	0.649	0.768
ReLU Activation	HA	0.962±0.003	0.875±0.048	0.805	0.918
	NA	0.97±0.003	0.793±0.043	0.09	0.228
	HA & NA	0.971±0.001	0.85±0.1	0.22	0.379
No KAN	HA	0.933±0.067	0.812±0.082	0.224	0.448
	NA	0.972±0.001	0.807±0.078	0.204	0.353
	HA & NA	0.972±0.002	0.927±0.056	0.371	0.814
No Sparse Mixture of Experts	HA	0.891±0.08	0.769±0.105	0.056	0.166
	NA	0.974±0.001	0.821±0.034	0.935	0.49
	HA & NA	0.975±0.001	0.928±0.062	0.959	0.81
No Gradient Centralization	HA	0.925±0.067	0.835±0.094	0.163	0.602
	NA	0.973±0.001	0.831±0.035	0.478	0.651
	HA & NA	0.973±0.002	0.941±0.072	0.555	0.843
No Lookahead	HA	0.77±0.281	0.655±0.245	0.1	0.097
	NA	0.871±0.197	0.716±0.198	0.156	0.165
	HA & NA	0.89±0.242	0.808±0.253	0.249	0.338

## Sheet: Table S8
Table S8: Comparison of computational costs and efficiency for the WaveSeekerNet, Transformer-only, and pre-trained ESM-2 models when they were trained to predict host source using protein sequences of the HA and NA segments. For the WaveSeekerNet models, we show the baseline model with complete options and the modified baseline models using the fewest parameters.
Segment	Model	Number of Parameters	Training Time/Epoch (s)	F1-score (Macro Average)
				High-quality	Low-quality
HA	WaveSeekerNet (Baseline)	1209514	22.2	0.959±0.005	0.819±0.056
	WaveSeekerNet (FFT-only)	859087	14.5	0.93±0.04	0.823±0.074
	WaveSeekerNet (No KAN)	606082	21.5	0.933±0.067	0.812±0.082
	Transformer-FNET-64	19011	1.21	0.817±0.051	0.533±0.129
	Transformer-FNET-128	52163	1.37	0.848±0.066	0.559±0.096
	Transformer-MHA-64	291587	1.8	0.916±0.043	0.525±0.129
	Transformer-MHA-128	611651	1.98	0.897±0.052	0.407±0.056
	ESM-2_t6	7541517	202.7	0.948±0.024	0.684±0.024
	ESM-2_t12	33562837	445	0.948±0.039	0.665±0.068
NA	WaveSeekerNet (Baseline)	1144054	20.1	0.973±0.001	0.821±0.047
	WaveSeekerNet (FFT-only)	837427	13.3	0.974±0.001	0.82±0.034
	WaveSeekerNet (No KAN)	540622	18.8	0.972±0.001	0.807±0.078
	Transformer-FNET-64	19011	1.06	0.969±0.001	0.677±0.096
	Transformer-FNET-128	52163	1.2	0.971±0.001	0.707±0.095
	Transformer-MHA-64	291587	1.55	0.971±0.001	0.665±0.091
	Transformer-MHA-128	611651	1.71	0.971±0.004	0.639±0.112
	ESM-2_t6	7541517	155.5	0.976±0.002	0.844±0.045
	ESM-2_t12	33562837	330.2	0.975±0.002	0.812±0.043

## Sheet: Table S9
Table S9: Performance and statistical comparison of WaveSeekerNet with various hyperparameters, contrasting two training data resampling strategies: (A) resampling training data within each cross-validation fold, (B) resampling the entire training data before cross-validation. The table provides F1-scores (Macro Average) for subtype prediction when testing the trained model using the high-quality…
Segment	Model	F1-score (Macro Average)
		High-quality						Low-quality
		Mean±std (During CV-A)	Mean±std (Before CV-B)	Mean Diff (A-B)	P(A-B<0.025)	P(A>B)	P(A<B)	Mean±std (During CV-A)	Mean±std (Before CV-B)	Mean Diff (A-B)	P(A-B<0.025)	P(A>B)	P(A<B)
HA (Subtype – RNA)	Baseline	1.0±0.0	1.0±0.0	0	1	0	0	0.985±0.034	0.975±0.043	0.01	0.627	0.274	0.099
	gMLP-only	1.0±0.0	0.998±0.004	0.002	1	0	0	0.889±0.062	0.84±0.08	0.049	0.23	0.661	0.109
	FFT-only	1.0±0.001	0.996±0.008	0.004	1	0	0	0.906±0.071	0.869±0.089	0.037	0.299	0.604	0.097
	FFT and gMLP	0.997±0.009	1.0±0.0	-0.003	1	0	0	0.939±0.066	0.902±0.073	0.037	0.3	0.611	0.09
	Wavelet Transform-only	1.0±0.0	1.0±0.0	0	1	0	0	0.998±0.004	0.957±0.069	0.041	0.281	0.677	0.041
	Wavelet Transform and gMLP	1.0±0.0	1.0±0.0	0	1	0	0	0.987±0.033	0.977±0.045	0.01	0.759	0.207	0.034
	FFT and Wavelet Transform	1.0±0.0	1.0±0.0	0	1	0	0	0.964±0.05	0.966±0.052	-0.002	0.661	0.153	0.187
	Mish Activation	1.0±0.0	0.999±0.002	0.001	1	0	0	0.986±0.033	0.987±0.033	-0.001	0.706	0.14	0.155
	GELU Activation	1.0±0.0	1.0±0.0	0	1	0	0	0.944±0.056	0.973±0.044	-0.029	0.384	0.066	0.549
	ReLU Activation	1.0±0.0	1.0±0.0	0	1	0	0	0.983±0.034	0.96±0.063	0.023	0.461	0.474	0.065
	No KAN	1.0±0.0	1.0±0.0	0	1	0	0	0.962±0.057	0.946±0.07	0.016	0.374	0.421	0.205
	No Sparse Mixture of Experts	1.0±0.0	1.0±0.0	0	1	0	0	0.967±0.051	0.944±0.056	0.023	0.39	0.475	0.135
	No Gradient Centralization	1.0±0.0	1.0±0.0	0	1	0	0	0.943±0.069	0.976±0.045	-0.033	0.331	0.085	0.584
	No Lookahead	0.872±0.292	0.788±0.394	0.084	0.074	0.592	0.335	0.874±0.295	0.773±0.389	0.101	0.073	0.62	0.308
NA (Subtype – RNA)	Baseline	1.0±0.001	1.0±0.0	0	1	0	0	0.936±0.03	0.91±0.059	0.026	0.411	0.507	0.082
	gMLP-only	1.0±0.0	1.0±0.001	0	1	0	0	0.903±0.056	0.919±0.047	-0.016	0.416	0.17	0.414
	FFT-only	1.0±0.0	1.0±0.0	0	1	0	0	0.892±0.057	0.9±0.055	-0.008	0.482	0.197	0.321
	FFT and gMLP	1.0±0.0	1.0±0.0	0	1	0	0	0.889±0.066	0.899±0.055	-0.01	0.464	0.182	0.353
	Wavelet Transform-only	1.0±0.0	1.0±0.0	0	1	0	0	0.925±0.043	0.927±0.04	-0.002	0.712	0.129	0.159
	Wavelet Transform and gMLP	1.0±0.0	1.0±0.0	0	1	0	0	0.92±0.038	0.927±0.042	-0.007	0.6	0.135	0.265
	FFT and Wavelet Transform	1.0±0.0	1.0±0.0	0	1	0	0	0.913±0.048	0.934±0.031	-0.021	0.556	0.017	0.427
	Mish Activation	1.0±0.0	1.0±0.0	0	1	0	0	0.925±0.035	0.937±0.036	-0.012	0.57	0.106	0.324
	GELU Activation	1.0±0.0	1.0±0.0	0	1	0	0	0.939±0.041	0.915±0.044	0.024	0.428	0.488	0.084
	ReLU Activation	1.0±0.0	1.0±0.0	0	1	0	0	0.919±0.059	0.888±0.059	0.031	0.35	0.563	0.087
	No KAN	1.0±0.0	1.0±0.0	0	1	0	0	0.895±0.049	0.918±0.048	-0.023	0.442	0.083	0.475
	No Sparse Mixture of Experts	1.0±0.0	1.0±0.0	0	1	0	0	0.931±0.045	0.944±0.014	-0.013	0.595	0.084	0.32
	No Gradient Centralization	1.0±0.0	1.0±0.0	0	1	0	0	0.924±0.038	0.922±0.052	0.002	0.487	0.275	0.237
	No Lookahead	0.818±0.365	1.0±0.0	-0.182	0.063	0.135	0.802	0.765±0.343	0.95±0.028	-0.185	0.062	0.12	0.819

## Sheet: Table S10
Table S10: Performance and statistical comparison of WaveSeekerNet with various hyperparameters, contrasting two training data resampling strategies: (A) resampling training data within each cross-validation fold, (B) resampling the entire training data before cross-validation. The table provides F1-scores (Macro Average) for subtype prediction when testing the trained model using the high-qualit…
Segment	Model	F1-score (Macro Average)
		High-quality						Low-quality
		Mean±std (During CV-A)	Mean±std (Before CV-B)	Mean Diff (A-B)	P(A-B<0.025)	P(A>B)	P(A<B)	Mean±std (During CV-A)	Mean±std (Before CV-B)	Mean Diff (A-B)	P(A-B<0.025)	P(A>B)	P(A<B)
HA (Subtype – Protein)	Baseline	0.984±0.009	0.985±0.01	-0.001	0.999	0	0.001	0.903±0.09	0.912±0.087	-0.009	0.267	0.316	0.417
	gMLP-only	0.982±0.01	0.982±0.014	0	0.997	0.002	0.001	0.931±0.077	0.903±0.064	0.028	0.414	0.538	0.049
	FFT-only	0.985±0.011	0.983±0.012	0.002	0.999	0	0	0.932±0.099	0.859±0.076	0.073	0.148	0.8	0.053
	FFT and gMLP	0.988±0.01	0.986±0.013	0.002	0.991	0.006	0.002	0.942±0.106	0.937±0.068	0.005	0.367	0.354	0.28
	Wavelet Transform-only	0.975±0.016	0.975±0.013	0	0.997	0.002	0.001	0.91±0.12	0.851±0.112	0.059	0.186	0.669	0.145
	Wavelet Transform and gMLP	0.98±0.013	0.976±0.015	0.004	0.997	0.003	0	0.85±0.126	0.878±0.098	-0.028	0.248	0.237	0.515
	FFT and Wavelet Transform	0.98±0.013	0.976±0.01	0.004	0.98	0.017	0.003	0.933±0.087	0.961±0.068	-0.028	0.314	0.161	0.525
	Mish Activation	0.974±0.013	0.978±0.013	-0.004	0.991	0.001	0.007	0.86±0.122	0.923±0.099	-0.063	0.169	0.165	0.666
	GELU Activation	0.973±0.011	0.984±0.011	-0.011	0.924	0.002	0.074	0.872±0.162	0.908±0.109	-0.036	0.192	0.264	0.544
	ReLU Activation	0.985±0.013	0.991±0.014	-0.006	0.95	0.006	0.044	0.914±0.119	0.858±0.139	0.056	0.204	0.697	0.099
	No KAN	0.97±0.015	0.974±0.009	-0.004	0.976	0.004	0.02	0.846±0.128	0.863±0.082	-0.017	0.326	0.228	0.446
	No Sparse Mixture of Experts	0.984±0.008	0.984±0.007	0	0.998	0.001	0.001	0.933±0.087	0.927±0.071	0.006	0.281	0.387	0.332
	No Gradient Centralization	0.988±0.009	0.985±0.015	0.003	0.971	0.02	0.009	0.96±0.082	0.92±0.101	0.04	0.286	0.634	0.08
	No Lookahead	0.975±0.015	0.981±0.014	-0.006	0.991	0	0.009	0.96±0.055	0.952±0.066	0.008	0.397	0.359	0.244
NA (Subtype – Protein)	Baseline	0.999±0.0	0.997±0.006	0.002	1	0	0	0.98±0.035	0.998±0.005	-0.018	0.622	0.014	0.363
	gMLP-only	0.997±0.006	0.999±0.0	-0.002	1	0	0	0.982±0.05	0.995±0.011	-0.013	0.587	0.082	0.331
	FFT-only	0.999±0.0	0.999±0.0	0	1	0	0	0.968±0.056	0.991±0.023	-0.023	0.49	0.038	0.472
	FFT and gMLP	0.999±0.0	0.999±0.0	0	1	0	0	0.953±0.073	0.964±0.084	-0.011	0.324	0.272	0.404
	Wavelet Transform-only	0.999±0.001	0.999±0.0	0	1	0	0	0.936±0.131	0.834±0.165	0.102	0.047	0.945	0.008
	Wavelet Transform and gMLP	0.997±0.007	0.999±0.0	-0.002	1	0	0	0.844±0.177	0.911±0.106	-0.067	0.173	0.1	0.727
	FFT and Wavelet Transform	0.996±0.007	0.999±0.001	-0.003	1	0	0	0.931±0.124	0.961±0.076	-0.03	0.253	0.22	0.527
	Mish Activation	0.999±0.001	0.999±0.0	0	1	0	0	0.934±0.104	0.997±0.006	-0.063	0.176	0.054	0.77
	GELU Activation	0.996±0.01	0.996±0.008	0	1	0	0	0.893±0.182	0.945±0.149	-0.052	0.223	0.056	0.721
	ReLU Activation	0.997±0.007	0.999±0.0	-0.002	1	0	0	0.934±0.083	0.956±0.061	-0.022	0.312	0.209	0.479
	No KAN	0.999±0.0	0.998±0.003	0.001	1	0	0	0.887±0.161	0.856±0.175	0.031	0.204	0.523	0.273
	No Sparse Mixture of Experts	0.999±0.0	0.999±0.0	0	1	0	0	0.982±0.05	0.97±0.085	0.012	0.358	0.401	0.242
	No Gradient Centralization	0.999±0.0	0.999±0.0	0	1	0	0	0.886±0.106	0.927±0.07	-0.041	0.245	0.155	0.599
	No Lookahead	0.999±0.0	0.999±0.0	0	1	0	0	0.998±0.005	0.974±0.052	0.024	0.462	0.497	0.041

[truncated: 10 more sheets: Table S11, Table S12, Table S13, Table S14, Table S15, Table S16, Table S17, Table S18, Table S19, Table S20]
